# Supplementary material for: Thalamocortical Mechanisms Underlying Real and Imagined Acupuncture
Source: Biomedicines. 2023 Jun 26;11(7):1830. doi: 10.3390/biomedicines11071830 (PMC10377130; doi:10.3390/biomedicines11071830)
Supplement: Supplementary file 1 [file biomedicines-11-01830-s001.zip]

Archive with 1 entries (1 files):
- biomedicines-2455096-supplementary.pdf
